# Supplementary material for: Dual-Functional Nanofibrous Patches for Accelerating Wound Healing
Source: Int J Mol Sci. 2022 Sep 19;23(18):10983. doi: 10.3390/ijms231810983 (PMC9502447; doi:10.3390/ijms231810983)
Supplement: Supplementary file 1 [file ijms-23-10983-s001.zip]

Archive with 1 entries (1 files):
- ijms-1861168-supplementary.pdf
